# Supplementary material for: Voltammetric Determination of Salbutamol, Sulfamethoxazole, and Trimethoprim as Anthropogenic Impact Indicators Using Commercial Screen-Printed Electrodes
Source: Sensors (Basel). 2025 May 9;25(10):2998. doi: 10.3390/s25102998 (PMC12115316; doi:10.3390/s25102998)
Supplement: Supplementary file 1 [file sensors-25-02998-s001.zip]

Archive with 1 entries (1 files):
- sensors-3592618-supplementary.pdf
